# Supplementary material for: Research on Formulation Optimization and Storage Stability of Pueraria lobata Compound Beverage: Flavor Analysis and Shelf-Life Prediction
Source: Molecules. 2026 May 23;31(11):1798. doi: 10.3390/molecules31111798 (PMC13257803; doi:10.3390/molecules31111798)
Supplement: Supplementary file 1 [file molecules-31-01798-s001.zip]

Archive with 1 entries (1 files):
- molecules-4281661-supplementary.pdf
